# Supplementary material for: Complete genomic sequence and analysis of β2 toxin gene mapping of Clostridium perfringens JXJA17 isolated from piglets in China
Source: Sci Rep. 2021 Jan 12;11:475. doi: 10.1038/s41598-020-79333-8 (PMC7804025; doi:10.1038/s41598-020-79333-8)
Supplement: Supplementary file 2 — Supplementary Table S1. [file 41598_2020_79333_MOESM2_ESM.xlsx]

## Sheet: Sheet1
Complete Genomic Sequence and Beta2 Toxin Gene Analysis of Clostridium perfringens JXJA17 Isolated from Piglets in China
Xiu Zeng+, Baosheng Liu+, Jiao Zhou, Yimin Dai, Chunsheng Han, Linkang Wang, Yunzheng Wu, Jinhua Zhang *
plasmid	p1a)	P2	P3	P4	P5	P6	P7	P8	P9
base size (bp)b)	58796	38284	62027	40125	36275	12326	12133	3550	11801
GC content (%)c)	26.51	28.02	24.71	28.17	26.09	25.08	26	26.08	23.86
ORF numberd)	58	56	65	37	40	16	12	7	11
Table S1 General feature information of all extrachromosomal elements sequences. a) The number of 9 extrachromosomal elements. b) The extrachromosomal element base size. c)The average G+C content. d)The Open Reading Frame number.
