# Supplementary material for: Complete genomic sequence and analysis of β2 toxin gene mapping of Clostridium perfringens JXJA17 isolated from piglets in China
Source: Sci Rep. 2021 Jan 12;11:475. doi: 10.1038/s41598-020-79333-8 (PMC7804025; doi:10.1038/s41598-020-79333-8)
Supplement: Supplementary file 3 — Supplementary Table S2. [file 41598_2020_79333_MOESM3_ESM.xlsx]

## Sheet: Sheet1
Complete Genomic Sequence and Beta2 Toxin Gene Analysis of Clostridium perfringens JXJA17 Isolated from Piglets in China
Xiu Zeng+, Baosheng Liu+, Jiao Zhou, Yimin Dai, Chunsheng Han, Linkang Wang, Yunzheng Wu, Jinhua Zhang *
Categorya)	Descriptionb)	Valuec)	% aged)
A	RNA processing and modification	0	0
B	Chromatin structure and dynamics	1	0.0337
C	Energy production and conversion	125	4.213
D	Cell cycle control, cell division, chromosome partitioning	26	0.8763
E	Amino acid transport and metabolism	180	6.0667
F	Nucleotide transport and metabolism	72	2.4267
G	Carbohydrate transport and metabolism	199	6.7071
H	Coenzyme transport and metabolism	95	3.2019
I	Lipid transport and metabolism	60	2.0222
J	Translation, ribosomal structure and biogenesis	160	5.3927
K	Transcription	160	5.3927
L	Replication, recombination and repair	169	5.696
M	Cell wall/membrane/envelope biogenesis	128	4.3141
N	Cell motility	9	0.3033
O	Posttranslational modification, protein turnover, chaperones	66	2.2245
P	Inorganic ion transport and metabolism	117	3.9434
Q	Secondary metabolites biosynthesis, transport and catabolism	30	1.0111
R	General function prediction only	268	9.0327
S	Function unknown	192	6.4712
T	Signal transduction mechanisms	104	3.5052
U	Intracellular trafficking, secretion, and vesicular transport	27	0.91
V	Defense mechanisms	49	1.6515
W	Extracellular structures	0	0
Y	Nuclear structure	0	0
Z	Cytoskeleton	0	0
-	Not_in_eggNOG	938	31.6144
Table S2 Number of general COG-associated functional genes.
a) Category: COG classification directory abbreviation;
b) Description: COG classification directory description;
c)Value: the number of protein-encoding genes classified into the COG classification directory;
d)%age: The number of protein-encoding genes classified into the COG classification directory accounted for a percentage of the number of genes encoded by all proteins.
