# Supplementary material for: Complete genomic sequence and analysis of β2 toxin gene mapping of Clostridium perfringens JXJA17 isolated from piglets in China
Source: Sci Rep. 2021 Jan 12;11:475. doi: 10.1038/s41598-020-79333-8 (PMC7804025; doi:10.1038/s41598-020-79333-8)
Supplement: Supplementary file 4 — Supplementary Table S3. [file 41598_2020_79333_MOESM4_ESM.xlsx]

## Sheet: Sheet1
Complete Genomic Sequence and Beta2 Toxin Gene Analysis of Clostridium perfringens JXJA17 Isolated from Piglets in China
Xiu Zeng+, Baosheng Liu+, Jiao Zhou, Yimin Dai, Chunsheng Han, Linkang Wang, Yunzheng Wu, Jinhua Zhang *
Genes	NCBI locus tags
alpha-toxin phospholipase C	CPE_RS00500
perfringolysin O	CPE_RS01165
thiol-activated cytolysin	BAS3109
collagenase	CPE_RS01210
hyaluronidase	CPE_RS07880
exo-alpha-sialidase	CPE_RS04035
sialidase	CPF_RS07165
alpha-clostripain	CPR_0833
ATP-dependent Clp protease proteolytic subunit	lmo2468
beta2 toxin	CPE_RS00065
Table S3 NCBI locus tags of the toxin genes.
