# Supplementary material for: Complete genomic sequence and analysis of β2 toxin gene mapping of Clostridium perfringens JXJA17 isolated from piglets in China
Source: Sci Rep. 2021 Jan 12;11:475. doi: 10.1038/s41598-020-79333-8 (PMC7804025; doi:10.1038/s41598-020-79333-8)
Supplement: Supplementary file 5 — Supplementary Table S4. [file 41598_2020_79333_MOESM5_ESM.xlsx]

## Sheet: Table S3
Complete Genomic Sequence and Beta2 Toxin Gene Analysis of Clostridium perfringens JXJA17 Isolated from Piglets in China
Xiu Zeng+, Baosheng Liu+, Jiao Zhou, Yimin Dai, Chunsheng Han, Linkang Wang, Yunzheng Wu, Jinhua Zhang *
#Query_name	Query_description	Query_length	Query_start	Query_end	Antibiotic_Type	Hit_name	Hit_description	Hit_length	Hit_start	Hit_end	Aln_length	Identity	Evalue
chr_orf00006	4854-6767 +3 length=637	637	2	637	Antibiotic Target	CP001581.1.gene6.p01	DNA gyrase, B subunit. Identified by match to protein family HMM PF00204; match to protein family HMM PF00986; match to protein family HMM PF01751; match to protein family HMM PF02518; match to protein family HMM TIGR01059.Encoded by gene gyrB. ARO:1000001 process or component of antibiotic biology or chemistry. ARO:3000734 antibiotic sensitive DNA topoisomerase subunit gyrB. [Clostridium botulin…	637	3	637	637	75.0392	0
chr_orf00006	4854-6767 +3 length=637	637	4	637	Antibiotic Resistance	NC_002952.2859950.p01	DNA gyrase subunit B. SaureusgyrB Curated. Previously sequenced as Staphylococcus aureus DNA gyrase subunit B GyrB SW:GYRB_STAAU (P20832) (643 aa) fasta scores:E(): 0, 99.844% id in 643 aa, Similar to Bacillus subtilis DNA gyrase subunit B GyrB SW:GYRB_BACSU (P05652) (638 aa) fasta scores: E(): 1.8e-166, 69.194% id in 633 aa. Similar to SAR0621, 23.973% identity (26.718% ungapped) in 146 aa overl…	643	9	643	637	63.4223	0
chr_orf00008	6789-9308 +3 length=839	839	3	806	Antibiotic Target	CP001581.1.gene7.p01	DNA gyrase, A subunit. Identified by match to protein family HMM PF00521; match to protein family HMM PF03989; match to protein family HMM TIGR01063. Encoded by gene gyrA. ARO:1000001 process or component of antibiotic biology or chemistry. ARO:3000733 fluoroquinolone sensitive gyrA.[Clostridium botulinum A2 str. Kyoto]	846	2	805	804	70.6468	0
chr_orf00008	6789-9308 +3 length=839	839	3	838	Antibiotic Resistance	NC_002952.2859949.p01	DNA gyrase subunit A. SaureusgyrA Curated. Previously sequenced as Staphylococcus aureus DNA gyrase subunit A GyrA SW:GYRA_STAAU (P20831) (889 aa) fasta scores:E(): 0, 98.875% id in 889 aa, Similar to and to Bacillus subtilis DNA gyrase subunit A GyrA SW:GYRA_BACSU (P05653) (821 aa) fasta scores: E(): 5e-194, 64.485% id in 825 aa. Encoded by gene gyrA. ARO:1000001 process or component of antibiot…	886	4	860	857	55.3092	0
chr_orf00150	161642-163732 +2 length=696	696	4	690	Antibiotic Target	CP001581.1.gene3875.p01	translation elongation factor G. Identified by match to protein family HMM PF00009; match to protein family HMM PF00679; match to protein family HMM PF03144;match to protein family HMM PF03764; match to protein family HMM TIGR00231; match to protein family HMM TIGR00484. Encoded by gene fusA. ARO:1000001 process or component of antibiotic biology or chemistry. ARO:3000730 elongation factor G.[Clo…	690	3	690	690	56.8116	0
chr_orf00543	592461-593165 +3 length=234	234	6	233	Antibiotic Resistance	DQ212986.1.gene4.p01	VanRG. Response regulator. Encoded by gene vanRG. vanRG Curated. ARO:1000001 process or component of antibiotic biology or chemistry. ARO:3002926 vanRG. [Enterococcus faecalis]	235	5	235	231	51.0823	1e-80
chr_orf00575	620695-622044 -1 length=449	449	40	449	Antibiotic Resistance	U00096.3.gene2092.p01	UDP-glucose 6-dehydrogenase. Encoded by gene ugd. GO_function: GO:0042280 - cell surface antigen activity,host-interacting; GO_process: GO:0009242 - colanic acid biosynthetic process; GO_process: GO:0009269 - response to desiccation. PmrE Curated. ARO:3003577 PmrE. ARO:1000001 process or component of antibiotic biology or chemistry. [Escherichia coli str. K-12 substr. MG1655]	388	1	388	410	59.0244	6e-173
chr_orf00792	864283-865722 +1 length=479	479	1	479	Antibiotic Resistance	M13771.1.gene1.p1	Unknown product. Encoded by gene AAA26865.1. AAC(6')-APH(2') bifunctional resistance protein. AAC(6')-Ie-APH(2'')-Ia Curated. ARO:1000001 process or component of antibiotic biology or chemistry. ARO:3002597 AAC(6')-Ie-APH(2'')-Ia.[Enterococcus faecalis]	479	1	479	479	100	0
chr_orf00867	942191-943588 -2 length=465	465	1	465	Antibiotic Resistance	BA000017.4.gene2141.p01	cardiolipin synthetase. Encoded by gene SAV2088. ARO:3003074 Staphylococcus aureus cls conferring resistance to daptomycin. ARO:1000001 process or component of antibiotic biology or chemistry. [Staphylococcus aureus subsp.aureus Mu50]	494	34	494	469	48.8273	6e-143
chr_orf00947	1026471-1027379 +3 length=302	302	1	298	Antibiotic Target	AM180355.1.gene1606.p01	D-alanine--D-alanine ligase (D-alanylalanine synthetase) (D-Ala-D-Ala ligase). Evidence 2a : Function of homologous gene experimentally demonstrated in an other organism; PubMedId : 15150227, 19770507, 18320587, 17768361;Product type e : enzyme. Encoded by gene ddl. ARO:1000001 process or component of antibiotic biology or chemistry.ARO:3000723 cycloserine sensitive D-alanine synthetase. [Clostri…	299	1	299	300	56	3e-121
chr_orf01061	1127328-1128488 -3 length=386	386	5	386	Antibiotic Target	CP001581.1.gene3753.p01	alanine racemase. Identified by match to protein family HMM PF00842; match to protein family HMM PF01168; match to protein family HMM TIGR00492. Encoded by gene alr. ARO:1000001 process or component of antibiotic biology or chemistry. ARO:3000722 cycloserine sensitive alanine racemase. [Clostridium botulinum A2 str. Kyoto]	386	5	386	382	56.8063	4e-161
chr_orf01345	1404257-1405177 +2 length=306	306	1	302	Antibiotic Resistance	L20573.1.gene1.p01	Unknown product. Encoded by gene bcrA. TTG start codon. bcrA Curated. ARO:1000001 process or component of antibiotic biology or chemistry. ARO:3002987 bcrA. [Bacillus licheniformis]	306	1	302	302	47.0199	6e-88
chr_orf01429	1482323-1483132 +2 length=269	269	1	257	Antibiotic Resistance	AE009949.1.gene856.p01	dihyropteroate synthase. Encoded by gene folP. SpyogenesfolP Curated. Best blastp match sp|O33724|DHPS_STRPY DIHYDROPTEROATE SYNTHASE (DHPS) (DIHYDROPTEROATE PYROPHOSPHORYLASE). ARO:1000001 process or component of antibiotic biology or chemistry. ARO:3003387 Streptococcus pyogenes sulfonamide resistant folP mutants. [Streptococcus pyogenes MGAS8232]	266	1	256	259	49.0347	4e-78
chr_orf01475	1525104-1525772 +3 length=222	222	10	209	Antibiotic Target	NZ_GG730299.1.gene1373.p01	elongation factor G. Encoded by gene CIT292_07273. KEGG: eci:UTI89_C1822 1.1e-105 ydgQ; SoxR-reducing system protein RsxE K03613; Psort location: CytoplasmicMembrane,score: 10.00. ARO:1000001 process or component of antibiotic biology or chemistry. ARO:3000730 elongation factor G. [Citrobacter youngae ATCC 29220]	230	10	221	213	45.0704	9e-46
chr_orf01512	1555626-1557548 +3 length=640	640	1	640	Antibiotic Resistance	FN594949.1.gene24.p01	ribosomal tetracycline resistance protein tet(44). Encoded by gene tet(44). tet44 Curated. ARO:1000001 process or component of antibiotic biology or chemistry.ARO:3000556 tet44. [Campylobacter fetus subsp. fetus]	640	1	640	640	97.9688	0
chr_orf01513	1557863-1558720 +2 length=285	285	1	285	Antibiotic Resistance	FN594949.1.gene25.p01	streptomycin aminoglycoside adenylyltransferase ant(6)-Ib. Encoded by gene ant(6)-Ib. ANT(6)-Ib Curated.ARO:1000001 process or component of antibiotic biology or chemistry. ARO:3002629 ANT(6)-Ib. [Campylobacter fetus subsp.fetus]	285	1	285	285	100	0
chr_orf01681	1745450-1745914 +2 length=154	154	1	154	Antibiotic Target	CP001581.1.gene762.p01	transcription elongation factor GreA. Encoded by gene greA. Identified by match to protein family HMM PF01272; match to protein family HMM PF03449; match to protein family HMM TIGR01462. ARO:1000001 process or component of antibiotic biology or chemistry. ARO:3000730 elongation factor G. [Clostridium botulinum A2 str. Kyoto]	154	1	154	154	76.6234	1e-81
chr_orf01695	1769599-1770987 -1 length=462	462	10	459	Antibiotic Resistance	BA000017.4.gene138.p01	probable transmembrane protein. Encoded by gene SAV0137. ARO:1000001 process or component of antibiotic biology or chemistry. ARO:3000565 tet38. [Staphylococcus aureus subsp. aureus Mu50]	450	2	450	456	50.2193	2e-129
chr_orf01739	1818133-1819038 -1 length=301	301	1	296	Antibiotic Target	AM180355.1.gene1606.p01	D-alanine--D-alanine ligase (D-alanylalanine synthetase) (D-Ala-D-Ala ligase). Evidence 2a : Function of homologous gene experimentally demonstrated in an other organism; PubMedId : 15150227, 19770507, 18320587, 17768361;Product type e : enzyme. Encoded by gene ddl. ARO:1000001 process or component of antibiotic biology or chemistry.ARO:3000723 cycloserine sensitive D-alanine synthetase. [Clostri…	299	1	298	298	54.0268	2e-115
chr_orf01873	1954535-1955680 +2 length=381	381	2	381	Antibiotic Resistance	BA000017.4.gene2141.p01	cardiolipin synthetase. Encoded by gene SAV2088. ARO:3003074 Staphylococcus aureus cls conferring resistance to daptomycin. ARO:1000001 process or component of antibiotic biology or chemistry. [Staphylococcus aureus subsp.aureus Mu50]	494	118	494	382	46.8586	5e-122
chr_orf02174	2241383-2242537 -2 length=384	384	1	384	Antibiotic Target	CP001581.1.gene2639.p01	1-deoxy-D-xylulose 5-phosphate reductoisomerase. Encoded by gene dxr. Identified by match to protein family HMM PF02670; match to protein family HMM PF08436;match to protein family HMM TIGR00243. ARO:3000743 1-deoxy-D-xylulose 5-phosphate reductoisomerase. ARO:1000001 process or component of antibiotic biology or chemistry. [Clostridium botulinum A2 str. Kyoto]	385	1	384	384	63.2812	5e-177
chr_orf02264	2320788-2322620 -3 length=610	610	1	610	Antibiotic Target	NC_009632.5317750.p01	GTP-binding protein TypA. TIGRFAM: small GTP-binding protein; GTP-binding protein TypA; PFAM: elongation factor G domain protein; protein synthesis factor GTP-binding;elongation factor Tu domain 2 protein; KEGG: sao:SAOUHSC_01058 GTP-binding protein TypA, putative. Homology: Translation elongation factor EFTu/EF1A, domain 2 (HMMPfam: PF03144,score: 2.7e-10). Homology: Translation elongation facto…	615	1	609	612	55.0654	0
chr_orf02591	2640596-2643535 -2 length=979	979	1	976	Antibiotic Target	CP001581.1.gene3048.p01	DNA topoisomerase, GyrA/ParC subunit family. Identified by match to protein family HMM PF00521; match to protein family HMM PF03989. Encoded by gene CLM_3137.ARO:1000001 process or component of antibiotic biology or chemistry. ARO:3000735 fluoroquinolone sensitive parC. ARO:3000733 fluoroquinolone sensitive gyrA. [Clostridium botulinum A2 str. Kyoto]	956	1	952	979	60.8784	0
chr_orf02591	2640596-2643535 -2 length=979	979	17	709	Antibiotic Resistance	NC_002952.2859941.p01	DNA topoisomerase IV subunit A. Encoded by gene grlA. decatenates newly replicated chromosomal DNA and relaxes positive and negative DNA supercoiling. SaureusparC Curated. ARO:1000001 process or component of antibiotic biology or chemistry. ARO:3003312 Staphylococcus aureus parC conferring resistance to fluoroquinolone . [Staphylococcus aureus subsp. aureus MRSA252]	800	8	688	696	46.1207	0
chr_orf02592	2643549-2645495 -3 length=648	648	7	648	Antibiotic Target	CP001581.1.gene3049.p01	DNA topoisomerase, GyrB/ParE subunit family. Identified by match to protein family HMM PF00204; match to protein family HMM PF00986; match to protein family HMM PF01751; match to protein family HMM PF02518. Encoded by gene CLM_3138. ARO:1000001 process or component of antibiotic biology or chemistry. ARO:3000734 antibiotic sensitive DNA topoisomerase subunit gyrB. [Clostridium botulinum A2 str.Ky…	651	10	651	642	82.7103	0
chr_orf02592	2643549-2645495 -3 length=648	648	3	648	Antibiotic Resistance	NC_002952.2859942.p01	DNA topoisomerase IV subunit B. SaureusparE Curated. decatenates newly replicated chromosomal DNA and relaxes positive and negative DNA supercoiling. Encoded by gene grlB. ARO:3003314 Staphylococcus aureus parE conferring resistance to aminocoumarin . ARO:1000001 process or component of antibiotic biology or chemistry. ARO:3003315 Staphylococcus aureus parE conferring resistance to fluoroquinolon…	665	4	638	652	47.6994	0
chr_orf02653	2710603-2710914 -1 length=103	103	1	103	Antibiotic Target	NC_008702.1.4607826.p01	50S ribosomal protein L21. 50S ribosomal protein L21, 83% Identity to TrEMBL;Q7WQL6,Q7W1P0, Q8XVK8.Has PF00829, Ribosomal prokaryotic L21 protein;IPR001787 Ribosomal_L21p; Ribosomes are the particles that catalyze mRNA-directed protein synthesis in all organisms. The codons of the mRNA are exposed on the ribosome to allow tRNA binding.This leads to the incorporation of amino acids into the growin…	103	1	103	103	47.5728	1e-28
chr_orf02922	2999670-3000368 -3 length=232	232	8	231	Antibiotic Resistance	AF155139.2.gene2.p01	two-component response regulator. Similar to Bacillus halodurans and Enterococcus faecium BM4147 two-component response regulators. vanRF Curated. Encoded by gene vanRF. ARO:1000001 process or component of antibiotic biology or chemistry. ARO:3002925 vanRF. [Paenibacillus popilliae ATCC 14706]	231	6	230	227	45.815	3e-69
chr_orf02967	3026672-3027865 -2 length=397	397	1	397	Antibiotic Resistance	CP002695.1.gene10.p01	elongation factor Tu. Encoded by gene tuf. Curated elongation factor Tu. ARO:1000001 process or component of antibiotic biology or chemistry. ARO:3001312 elfamycin resistant EF-Tu. [Bordetella pertussis CS]	396	1	396	397	73.2997	0
chr_orf02969	3027938-3030004 -2 length=688	688	3	686	Antibiotic Target	CP001581.1.gene3841.p01	translation elongation factor G. Identified by match to protein family HMM PF00009; match to protein family HMM PF00679; match to protein family HMM PF03144;match to protein family HMM PF03764; match to protein family HMM TIGR00231; match to protein family HMM TIGR00484. Encoded by gene fusA. ARO:1000001 process or component of antibiotic biology or chemistry. ARO:3000730 elongation factor G.[Clo…	689	4	688	685	74.8905	0
chr_orf02971	3030715-3031095 -1 length=126	126	1	123	Antibiotic Resistance	M86701.1.gene1.p01	Unknown product. Encoded by gene StrA. APH(3'')-Ib Curated. ARO:1000001 process or component of antibiotic biology or chemistry. ARO:3002639 APH(3'')-Ib. [Haemophilus influenzae]	124	1	123	123	77.2358	7e-64
chr_orf02973	3031505-3035041 -2 length=1178	1178	1	1159	Antibiotic Target	AM180355.1.gene121.p01	DNA-directed RNA polymerase subunit beta'. Evidence 2a : Function of homologous gene experimentally demonstrated in an other organism; PubMedId : 10499798; Product type e : enzyme. Encoded by gene rpoC. ARO:1000001 process or component of antibiotic biology or chemistry. ARO:3000737 rifamycin sensitive beta-subunit of RNA polymerase (rpoB).[Clostridium difficile 630]	1161	1	1154	1161	71.7485	0
chr_orf02973	3031505-3035041 -2 length=1178	1178	1	1178	Antibiotic Resistance	NC_002952.2860170.p01	DNA-directed RNA polymerase subunit beta. DNA-dependent RNA polymerase catalyzes the transcription of DNA into RNA using the four ribonucleoside triphosphates as substrates. Subunit beta' binds to sigma factor allowing it to bind to the -10 region of the promoter. SaureusrpoC Curated.Encoded by gene rpoC. ARO:1000001 process or component of antibiotic biology or chemistry. ARO:3003291 Staphylococ…	1207	1	1207	1208	63.5762	0
chr_orf02974	3035121-3038825 -3 length=1234	1234	1	1189	Antibiotic Target	CP001581.1.gene3846.p01	DNA-directed RNA polymerase, beta subunit. Encoded by gene rpoB. Identified by match to protein family HMM PF00562; match to protein family HMM PF04560; match to protein family HMM PF04561; match to protein family HMM PF04563; match to protein family HMM PF04565; match to protein family HMM TIGR02013. ARO:1000001 process or component of antibiotic biology or chemistry. ARO:3000737 rifamycin sensi…	1232	1	1187	1190	85.2941	0
chr_orf02974	3035121-3038825 -3 length=1234	1234	5	1167	Antibiotic Resistance	NC_002952.2860169.p01	DNA-directed RNA polymerase subunit beta. SaureusrpoB Curated. Encoded by gene rpoB. DNA-dependent RNA polymerase catalyzes the transcription of DNA into RNA using the four ribonucleoside triphosphates as substrates; beta subunit is part of the catalytic core which binds with a sigma factor to produce the holoenzyme. ARO:1000001 process or component of antibiotic biology or chemistry. ARO:3003285…	1183	6	1154	1172	66.8089	0
chr_orf02983	3042683-3043876 -2 length=397	397	1	397	Antibiotic Resistance	CP002695.1.gene10.p01	elongation factor Tu. Encoded by gene tuf. Curated elongation factor Tu. ARO:1000001 process or component of antibiotic biology or chemistry. ARO:3001312 elfamycin resistant EF-Tu. [Bordetella pertussis CS]	396	1	396	397	73.2997	0
chr_orf03035	3097211-3097687 -2 length=158	158	1	158	Antibiotic Target	CP001581.1.gene3892.p01	transcription elongation factor GreA. Identified by match to protein family HMM PF01272; match to protein family HMM PF03449; match to protein family HMM TIGR01462.Encoded by gene greA. ARO:1000001 process or component of antibiotic biology or chemistry. ARO:3000730 elongation factor G. [Clostridium botulinum A2 str. Kyoto]	160	1	159	159	78.6164	3e-86
chr_orf03064	3129093-3130466 +3 length=457	457	13	457	Antibiotic Target	AM180355.1.gene3868.p01	UDP-N-acetylmuramate--L-alanine ligase (UDP-N-acetylmuramoyl-L-alanine synthetase). Evidence 2a :Function of homologous gene experimentally demonstrated in an other organism; PubMedId : 18974047, 18315498, 17139082,16934839,12492849; Product type e : enzyme. Encoded by gene murC. ARO:1000001 process or component of antibiotic biology or chemistry. ARO:3000723 cycloserine sensitive D-alanine synth…	450	3	449	447	46.3087	3e-145
chr_orf03203	3268313-3269539 -2 length=408	408	1	408	Antibiotic Resistance	L20800.1.gene4.p01	tetracycline resistance protein. Encoded by gene tetA(P). tetA(P) Curated. ARO:1000001 process or component of antibiotic biology or chemistry. ARO:3000180 tetA(P).[Clostridium perfringens]	420	1	408	408	97.549	0
plasmid4_orf00038	36723-37496 -3 length=257	257	1	257	Antibiotic Resistance	L22689.1.gene1.p01	23S rRNA methlyase. Encoded by gene ermQ. ErmQ Curated. ARO:1000001 process or component of antibiotic biology or chemistry. ARO:3000593 ErmQ. [Clostridium perfringens]	257	1	257	257	100	0
Table S4 The statistics of the results of antibiotic resistance analysis.
